# Supplementary material for: An FGFR1-Binding Peptide Modified Liposome for siRNA Delivery in Lung Cancer
Source: Int J Mol Sci. 2022 Jul 29;23(15):8380. doi: 10.3390/ijms23158380 (PMC9369135; doi:10.3390/ijms23158380)
Supplement: Supplementary file 1 [file ijms-23-08380-s001.zip]

Archive with 1 entries (1 files):
- ijms-1766705-supplementary.pdf
